# Supplementary material for: Acupuncture for Pain Management in Pediatric Patients with Sickle Cell Disease
Source: Children (Basel). 2022 Jul 19;9(7):1076. doi: 10.3390/children9071076 (PMC9324601; doi:10.3390/children9071076)
Supplement: Supplementary file 1 [file children-09-01076-s001.zip]

Archive with 1 entries (1 files):
- children-1777098-supplementary.pdf
